# Supplementary material for: Factors associated with heartworm preventative use in the golden retriever lifetime study
Source: Front Vet Sci. 2023 Jun 9;10:1208804. doi: 10.3389/fvets.2023.1208804 (PMC10289888; doi:10.3389/fvets.2023.1208804)
Supplement: Supplementary file 1 [file Table_1.xlsx]

## Sheet: Supplementary Table 1
Supplementary Table 1: Percent of dogs receiving heartworm preventative stratified by categorical predictor variable (N = 2998 dogs)
Variable	n(%) receiving preventative	Total N
Coat color
Blonde	307 (40.4)	760
Dark gold or red	133 (38.7)	344
Medium gold	268 (39.9)	671
Light gold	477 (39.0)	477
Region
South	382 (45.9)	832
Midwest	287 (40.4)	711
Mountain	130 (32.0)	406
Northeast	251 (40.4)	621
Pacific	135 (31.5)	428
Sex
Male neutered	223 (44.8)	498
Male intact	375 (36.9)	1016
Female neutered	267 (42.9)	623
Female intact	320 (37.2)	861
Insurance
Yes	244 (43.0)	568
No	941 (38.7)	2430
Companion animal
Yes	1014 (40.7)	2490
No	171 (33.7)	508
Brushes teeth
Yes	695 (39.6)	1757
No	490 (39.5)	1241
Dental treats
Yes	748 (40.5)	1846
No	437 (37.9)	1152
Dental food
Yes	183 (38.7)	473
No	1002 (39.7)	2525
Mouthwash
Yes	104 (36.9)	282
No	1081 (39.8)	2716
Homegroom >1x a month
Yes	622 (38.6)	1610
No	563 (40.6)	1388
Ever professional groom
Yes	516 (42.6)	1212
No	669 (37.5)	1786
Sun exposure 3 or more hours
Yes	536 (37.8)	1420
No	649 (41.1)	1578
Sun exposure location
Concrete	186 (42.1)	442
Grass	1001 (39.8)	2517
Dirt	159 (39.5)	403
Swim location
Swimming pool	325 (40.6)	801
Pond/lake	529 (37.8)	1400
River/stream/agricultural ditch	157 (36.9)	425
Ocean	127 (38.6)	329
Supplements given
Yes	543 (37.2)	1460
No	642 (41.7)	1538
Medications given
Yes	562 (40.1)	1401
No	623 (39.0)	1597
Dog is on tick preventative
Yes	327 (93.2)	351
No	858 (32.4)	2647
Dog has been on heartworm preventative in the past
Yes	92 (57.5)	160
No	1093 (38.5)	2838
Rooms with linoleum flooring
Yes	459 (38.1)	1205
No	726 (40.5)	1793
Where dog spends time
Indoors	822 (40.8)	2014
Indoors/outdoors & outdoors	363 (36.9)	984
Spends time in indoor crate
Yes	520 (41.3)	1258
No	665 (38.2)	1740
Spends time on carpeted flooring
Yes	734 (41.7)	1762
No	451 (36.5)	1236
Spends time on hardwood flooring
Yes	682 (42.1)	1620
No	503 (36.5)	1378
Spends time on tile flooring
Yes	546 (41.8)	1305
No	639 (37.7)	1693
Spends time on linoleum flooring
Yes	241 (41.6)	580
No	944 (39.0)	2418
Spends time in room with furniture
Yes	711 (41.5)	1714
No	474 (36.9)	1284
Spends time in another room
Yes	116 (37.7)	308
No	1069 (39.7)	2690
Spends time in kennel
Yes	79 (31.2)	253
No	1106 (40.3)	2745
Spends time in fenced area
Yes	318 (37.2)	854
No	867 (40.4)	2144
Spends time on a chain or lead
Yes	77 (40.1)	192
No	1108 (39.5)	2806
Called poison control at least once
Yes	100 (44.3)	226
No	1085 (39.1)	2772
Dog exposed to secondhand smoke
Yes	68 (36.2)	188
No	1117 (39.8)	2810
Neighborhood
Urban	126 (40.0)	315
Suburban	736 (40.6)	1812
Rural	323 (37.1)	871
Single family home
Yes	1111 (39.4)	2821
No	74 (41.8)	177
Primary address water source
Municipal water	884 (40.6)	2177
Well water	292 (36.6)	797
Primary address central A/C status
Yes	925 (40.2)	2300
No	260 (37.3)	698
Dog has a secondary home
Yes	561 (38.9)	1441
No	624 (40.1)	1557
Height (cm)
<54.6	274 (38.1)	720
54.6 - <57.2	266 (39.2)	679
57.2 - <63.5	540 (42.4)	1273
63.5 and higher	105 (32.2)	326
Weight (kg)
<24.4	292 (39.0)	749
24.4 - <27.7	279 (40.1)	696
27.7 - <31.5	323 (40.6)	796
31.5 and greater	291 (38.4)	757
Gastrointestinal parasite
Yes	131 (44.3)	296
No	1054 (39.0)	2702
Ear/nose/throat diagnosis
Yes	281 (47.3)	594
No	904 (37.6)	2404
Eye diagnosis
Yes	85 (45.2)	188
No	1100 (39.2)	2810
Gastrointestinal diagnosis
Yes	225 (45.8)	491
No	960 (38.3)	2507
Infectious disease diagnosis
Yes	317 (44.4)	714
No	868 (38.0)	2284
Musculoskeletal diagnosis
Yes	101 (48.6)	208
No	1084 (38.9)	2790
Reproductive diagnosis
Yes	74 (47.7)	155
No	1111 (39.1)	2843
Skin diagnosis
Yes	416 (43.3)	961
No	769 (37.8)	2037
Urinary diagnosis
Yes	128 (41.7)	307
No	1057 (39.3)	2691
Other system diagnosis
Yes	90 (44.1)	204
No	1095 (39.2)	2794
Received Bordetella vaccine
Yes	695 (48.3)	1439
No	490 (31.4)	1559
Received rabies vaccine
Yes	1055 (42.1)	2505
No	130 (26.4)	493
Received a different vaccine than Bordetella and rabies
Yes	1089 (42.5)	2563
No	96 (22.1)	435
Dog received any vaccine
Yes	1122 (41.5)	2706
No	63 (21.6)	292
