# Supplementary material for: Factors associated with heartworm preventative use in the golden retriever lifetime study
Source: Front Vet Sci. 2023 Jun 9;10:1208804. doi: 10.3389/fvets.2023.1208804 (PMC10289888; doi:10.3389/fvets.2023.1208804)
Supplement: Supplementary file 2 [file Table_2.xlsx]

## Sheet: Supplementary Table 2
Supplementary Table 2: Mean and sd of numerical predictor variables stratified by heartworm preventative use (N = 2998 dogs)
Variable	On preventative (mean[sd])	Not on preventative (mean[sd])
Dog sits close to owner	2.7 (0.9)	2.7 (0.9)
Dog tends to nudge, nuzzle or paw owner	2.1 (1.0)	2.1 (1.0)
Dog is active, energetic, always on the go	2.5 (0.9)	2.5 (0.9)
Number of rooms with wood flooring	2.6 (2.3)	2.6 (2.4)
Number of rooms with carpeted flooring	3.6 (2.4)	3.3 (2.4)
Number of rooms with tile flooring	2.0 (1.7)	1.9 (1.8)
Purina BCS	5.4 (0.8)	5.4 (0.8)
